# Supplementary material for: Prognostic Impacts of D816V KIT Mutation and Peri-Transplant RUNX1–RUNX1T1 MRD Monitoring on Acute Myeloid Leukemia with RUNX1–RUNX1T1
Source: Cancers (Basel). 2021 Jan 18;13(2):336. doi: 10.3390/cancers13020336 (PMC7831332; doi:10.3390/cancers13020336)
Supplement: Supplementary file 1 [file cancers-13-00336-s001.zip]

Archive with 3 entries (3 files):
- 5-Supplementary Figures_Final_revised.pdf
- cancers-1031767-supplementary matherials.docx
- cancers-1031767-supplementary matherials.pdf
